# Supplementary material for: Synthesis of Natural and Sugar-Modified Nucleosides Using the Iodine/Triethylsilane System as N-Glycosidation Promoter
Source: Int J Mol Sci. 2024 Aug 20;25(16):9030. doi: 10.3390/ijms25169030 (PMC11354600; doi:10.3390/ijms25169030)
Supplement: Supplementary file 1 [file ijms-25-09030-s001.zip]

Archive with 1 entries (1 files):
- ijms-3135831-supplementary.pdf
